# Supplementary material for: A Preliminary Investigation of the Gastrointestinal Bacterial Microbiomes of Barred Owls (Strix varia) Admitted to a Wildlife Hospital
Source: Animals (Basel). 2025 Jun 3;15(11):1643. doi: 10.3390/ani15111643 (PMC12153569; doi:10.3390/ani15111643)
Supplement: Supplementary file 1 [file animals-15-01643-s001.zip › Supplement Table S1.xlsx]

## Sheet: Sheet1
		Baseline	Pre-release	Pre-release
n		4	7 (NoAbs)	4 (Abs)
Phylum	Actinobacteria	0.285234	0.521177	0.228821
	Bacteroidetes	0.0910887	0.028402	0.140047
	Firmicutes	0.395319	0.297911	0.406836
	Fusobacteria	0.0351331	0.00891021	0.206066
	Proteobacteria	0.192629	0.13998	0.0174888
	Tenericutes	0.000390495	0.00304966	0.000356633
	Melainabacteria	0.000206733	0.000569776	0.000384067
Class	Actinobacteria	0.222169	0.49787	0.0353479
	Alphaproteobacteria	0.00113703	0.0303284	0.00325085
	Bacilli	0.0172392	0.289495	0.033455
	Bacteroidia	0.0910887	0.0231872	0.140047
	Betaproteobacteria	0.106169	0.00354346	0.00692692
	Clostridia	0.367708	0.00594195	0.239095
	Coriobacteriia	0.0630649	0.0233065	0.193474
	Flavobacteriia	0	0.00213259	0.000384067
	Fusobacteriia	0.0351331	0.00891021	0.206066
	Gammaproteobacteria	0.0853231	0.106109	0.00731098
	Mollicutes	0.000390495	0.00304966	0.000384067
	NA	0.000206733	0.000569776	0.000384067
	Negativicutes	0.0103711	0.00247446	0.108101
	Sphingobacteriia	0	0.00308222	0
Order	Acidaminococcales	0	0.000260469	0
	Bacillales	0.0120709	0.185698	0.0216723
	Bacteroidales	0.0698526	0.0189437	0.134094
	Burkholderiales	0.106169	0.00354346	0.00692692
	Caulobacterales	0	0.000401556	0
	Clostridiales	0.355856	0.00594195	0.233375
	Coriobacteriales	0.0291263	0.00647374	0.0383381
	Corynebacteriales	0.204068	0.435623	0.0353479
	Enterobacterales	0.083474	0.0674506	0.00695435
	Flavobacteriales	0	0.00188297	0
	Fusobacteriales	0.0351331	0.00891021	0.206066
	Lactobacillales	0.00516831	0.103797	0.0117826
	Micrococcales	0	0.00202406	0
	Mycoplasmatales	0	0.00202949	0
	NA	0.0857251	0.0831384	0.188357
	Pasteurellales	0.00101069	0.00741251	0
	Pseudomonadales	0.000838416	0.0268988	0
	Rhizobiales	0	0.00676677	0
	Rhodobacterales	0.000229703	0.000146514	0
	Selenomonadales	0.0103711	0.00221399	0.108101
	Sphingobacteriales	0	0.00308222	0
	Sphingomonadales	0.000907326	0.0230135	0.003
	Xanthomonadales	0	0.00434658	0
Family	Alcaligenaceae	0.0937073	0.000531791	0
	Bacillaceae	0.0120709	0.185514	0.0208493
	Bacteroidaceae	0.0156083	0.00141087	0.0202047
	Bartonellaceae	0	0.000520938	0
	Bradyrhizobiaceae	0	0.00396673	0
	Brucellaceae	0	0.0022791	0
	Caulobacteraceae	0	0.000401556	0
	Clostridiaceae	0.255923	0.000141087	0
	Comamonadaceae	0.000218218	0.00106358	0
	Corynebacteriaceae	0	0.000157367	0
	Enterobacteriaceae	0.083474	0.0674506	0.00695435
	Enterococcaceae	0.00516831	0.103797	0.012
	Erysipelotrichaceae	0	0	0.0050203
	Erythrobacteraceae	0	0.00154653	0
	Flavobacteriaceae	0	0.00188297	0
	Fusobacteriaceae	0.00552435	0.00233337	0
	Lachnospiraceae	0.0461818	0.00437371	0.180072
	Micrococcaceae	0	0.00202406	0
	Moraxellaceae	0.000413465	0.0142173	0.000385277
	Mycobacteriaceae	0	0.00250159	0
	Mycoplasmataceae	0	0.00202949	0
	NA	0.445371	0.555314	0.628278
	Oxalobacteraceae	0.000160792	7.59701e-05	0
	Pasteurellaceae	0.000597227	0.000385277	0.000385277
	Peptostreptococcaceae	0.0115655	8.6823e-05	0
	Pseudomonadaceae	0.00042495	0.0126816	0.000385277
	Rhodobacteraceae	0.000229703	0.000146514	0.000385277
	Rikenellaceae	0	0	0.00702293
	Selenomonadaceae	0.0103711	0.00221399	0.108
	Sphingobacteriaceae	0	0.00308222	0
	Sphingomonadaceae	0.000907326	0.021467	0.003
	Staphylococcaceae	0	0.000184499	0.001
	Sutterellaceae	0.0120824	0.00187212	0.00647427
	Xanthomonadaceae	0	0.00434658	0
Genus	Achromobacter	0.0937073	0.000531791	0.00045265
	Acinetobacter	0.000218218	0.0128118	0.00045265
	Afipia	0	0.00265895	0.00045265
	Alistipes	0	0	0.007
	Alkanindiges	0	0.00109071	0.00045265
	Allobacillus	0.0120709	0.185514	0.0208493
	Bacteroides	0.00588039	0.0009442	0.00587073
	Bartonella	0	0.000520938	0.00045265
	Bradyrhizobium	0	0.00130777	0.00045265
	Brevundimonas	0	0.000401556	0.00045265
	Chryseobacterium	0	0.00188297	0.00045265
	Clostridium	0.223363	0.000141087	0.00045265
	Comamonas	0.000218218	0.000493806	0.00045265
	Corynebacterium	0	0.000157367	0.00045265
	Enterobacter	0	0.00129692	0.00045265
	Enterococcus	0.00516831	0.103797	0.0117826
	Epulopiscium	0.0233608	0.000113955	0.00045265
	Escherichia	0.083474	0.0661537	0.00695435
	Fusobacterium	0.00552435	0.00233337	0.00045265
	Kocuria	0	0.00202406	0.00045265
	Lachnoclostridium	0.0163204	0.00206747	0.0933694
	Macrococcus	0	0.000184499	0.000823
	Massilia	0.000160792	7.59701e-05	0.00045265
	Megamonas	0.0103711	0.00221399	0.108
	Moraxella	0.000195247	0.000189925	0.00045265
	Mycolicibacterium	0	0.00250159	0.00045265
	NA	0.499546	0.562293	0.741166
	Ochrobactrum	0	0.0022791	0.00045265
	Paraclostridium	0.000907326	0	0.00045265
	Paracoccus	0.000229703	0.000146514	0.00045265
	Pedobacter	0	0.00193181	0.00045265
	Porphyrobacter	0	0.00154653	0.00045265
	Pseudomonas	0.00042495	0.0126816	0.00045265
	Psychrobacter	0	0.000124808	0.00045265
	Sphingobacterium	0	0.000439541	0.00045265
	Sphingobium	0.000907326	0.0179615	0.0026336
	Sphingomonas	0	0.00350548	0.00045265
	Stenotrophomonas	0	0.00434658	0.00045265
	Sutterella	0.00729307	0.00124808	0.00045265
	Terrisporobacter	0.0106582	8.6823e-05	0.00045265
Species	alimentarius	0	0.000124808	0
	anxifer_denitrificans	0.0937073	0.000531791	0
	benzoelyticum_bifermentans	0.000907326	0	0
	bovicus_brunensis	0.000229703	0.000146514	0.0005761
	carotinifaciens_haeundaensis_marcusii	0.000229703	0.000146514	0
	cloacae	0	0.00129692	0
	coli	0.083474	0.0661537	0.00695435
	disporicum	0.0189964	0.000141087	0
	elkanii_pachyrhizi_tropiciagri	0	0.00130777	0
	faecalis	0.00516831	0.103797	0.0117826
	faecium	0	0.000439541	0
	fluorescens_marginalis_rhodesiae	0	0.000683731	0
	fulva_parafulva	0	0.00116126	0
	funiformis	0	8.6823e-05	0.0185861
	ginsenosidimutans	0	0.0020729	0
	glycolicus_mayombei	0.0106582	8.6823e-05	0
	halotolerans	0.0120709	0.185514	0.021
	helleri	0	0.00110157	0
	intermedia_nasdae_vesicularis	0	0.000401556	0
	johnsonii	0.000218218	0.00682646	0
	kyeonggiensis	0	0.00143258	0
	limneticum	0.000907326	0.0179615	0.003
	lwoffii	0	0.000819392	0
	maltophilia	0	0.00434658	0
	massiliensis	0	0	0.007
	megalosphaeroides	0.00729307	0.00124808	0
	monteilii	0	0.000900788	0
	mucogenicum_phocaicum	0	0.00250159	0
	NA	0.548852	0.581991	0.843849
	oculi_timonae	0.000160792	7.59701e-05	0
	osloensis	0.000195247	0.000189925	0
	palustris	0	0.00164964	0
	panacis_yamanorum	0.000149307	0.00154111	0
	perfringens	0.204367	0	0
	pseudogrignonense	0	0.0022791	0
	putida	0	0.000965906	0
	radioresistens	0	0.00449309	0
	rhizophila	0	0.000374424	0
	schindleri	0	0.000672878	0
	sp32354	0.0101529	0.000596908	0.0668825
	sp32847	0.00227406	0.000428688	0.00681718
	sp33428	0	0.000222484	0.00532207
	sp33748	0	0.000222484	0.00245528
	sp36740	0	0.000222484	0.0050203
	sp49228	0	0.000569776	0
	stutzeri	0	0.000754275	0
	tepidarius	0	0.00154653	0
	testosteroni_thiooxydans	0.000218218	0.000493806	0
	variabile	0	0.000157367	0
