# Supplementary material for: A Preliminary Investigation of the Gastrointestinal Bacterial Microbiomes of Barred Owls (Strix varia) Admitted to a Wildlife Hospital
Source: Animals (Basel). 2025 Jun 3;15(11):1643. doi: 10.3390/ani15111643 (PMC12153569; doi:10.3390/ani15111643)
Supplement: Supplementary file 1 [file animals-15-01643-s001.zip › Supplement Table S2.xlsx]

## Sheet: Sheet1
	Cloacal	Fecal
p__Actinobacteria	0.175	0.024
p__Bacteroidetes	0.075	0.028
p__Firmicutes	0.25	0.618
p__Fusobacteria	0.021	0.026
p__Melainabacteria	0.001	0
p__Proteobacteria	0.475	0.304
p__Tenericutes	0.003	0.001
c__Actinobacteria	0.114	0.001
c__Alphaproteobacteria	0	0.001
c__Bacilli	0.146	0.091
c__Bacteroidia	0.075	0.028
c__Betaproteobacteria	0.006	0
c__Clostridia	0.092	0.51
c__Coriobacteriia	0.061	0.023
c__Deltaproteobacteria	0.002	0.003
c__Erysipelotrichia	0.003	0.014
c__Fusobacteriia	0.021	0.026
c__Gammaproteobacteria	0.467	0.299
c__Mollicutes	0.003	0.001
c__NA	0.001	0
c__Negativicutes	0.008	0.003
o__Acidaminococcales	0.003	0.001
o__Aeromonadales	0.006	0
o__Bacillales	0.005	0.013
o__Bacteroidales	0.063	0.015
o__Bifidobacteriales	0	0.001
o__Burkholderiales	0.006	0
o__Clostridiales	0.086	0.508
o__Coriobacteriales	0.017	0.006
o__Corynebacteriales	0.114	0
o__Desulfovibrionales	0.002	0.003
o__Eggerthellales	0.001	0.001
o__Enterobacterales	0.46	0.299
o__Erysipelotrichales	0.003	0.014
o__Fusobacteriales	0.021	0.026
o__Gastranaerophilales	0.001	0
o__Lactobacillales	0.141	0.077
o__Mycoplasmatales	0.001	0
o__NA	0.064	0.032
o__Rhizobiales	0	0
o__Selenomonadales	0.005	0.002
o__Sphingomonadales	0	0.001
f__Alcaligenaceae	0.001	0
f__Bacillaceae	0.005	0.013
f__Bacteroidaceae	0.037	0.002
f__Bifidobacteriaceae	0	0.001
f__Bradyrhizobiaceae	0	0
f__Clostridiaceae	0.056	0.448
f__Coriobacteriaceae	0	0.001
f__Desulfovibrionaceae	0.002	0.003
f__Eggerthellaceae	0.001	0.001
f__Enterobacteriaceae	0.46	0.299
f__Enterococcaceae	0.087	0.064
f__Erysipelotrichaceae	0.003	0.014
f__Fusobacteriaceae	0.012	0.019
f__Lachnospiraceae	0.027	0.014
f__Lactobacillaceae	0.054	0.013
f__Mycoplasmataceae	0.001	0
f__NA	0.234	0.058
f__Oxalobacteraceae	0	0
f__Peptostreptococcaceae	0	0.045
f__Rikenellaceae	0.001	0
f__Ruminococcaceae	0.002	0.001
f__Selenomonadaceae	0.005	0.002
f__Sphingomonadaceae	0	0.001
f__Succinivibrionaceae	0.006	0
f__Sutterellaceae	0.006	0
g__Achromobacter	0.001	0
g__Adlercreutzia_Asaccharobacter	0	0.001
g__Alistipes	0.001	0
g__Allobacillus	0.005	0.013
g__Anaerobiospirillum	0.006	0
g__Bacteroides	0.031	0
g__Bifidobacterium	0	0.001
g__Bilophila	0.002	0.003
g__Blautia	0.001	0.002
g__Bradyrhizobium	0	0
g__Citrobacter	0.002	0
g__Citrobacter_Salmonella	0.001	0
g__Clostridium	0.056	0.448
g__Dorea	0	0
g__Enterococcus	0.087	0.064
g__Enterorhabdus	0	0
g__Erysipelatoclostridium	0.003	0
g__Escherichia	0.458	0.299
g__Faecalibaculum	0	0.001
g__Flavonifractor	0.001	0
g__Fusobacterium	0.012	0.019
g__Intestinibacter	0	0.001
g__Lachnoclostridium	0.008	0.005
g__Lactobacillus	0.054	0.013
g__Massilia	0	0
g__Megamonas	0.005	0.002
g__Mycoplasma	0.001	0
g__NA	0.265	0.081
g__Parvibacter	0	0.001
g__Romboutsia	0	0.044
g__Sphingobium	0	0.001
g__Achromobacter_anxifer_denitrificans	0.001	0
g__Adlercreutzia_Asaccharobacter_celatus_equolifaciens	0	0.001
g__Alistipes_massiliensis	0.001	0
g__Allobacillus_halotolerans	0.005	0.013
g__Anaerobiospirillum_NA	0.006	0
g__Bacteroides_fragilis	0.029	0
g__Bacteroides_NA	0	0
g__Bacteroides_ovatus	0.002	0
g__Bifidobacterium_pseudolongum	0	0.001
g__Bilophila_NA	0	0.001
g__Bilophila_wadsworthia	0.002	0.002
g__Blautia_hydrogenotrophica	0.001	0
g__Blautia_NA	0	0.001
g__Blautia_sp32024	0	0.001
g__Bradyrhizobium_elkanii_pachyrhizi_tropiciagri	0	0
g__Citrobacter_koseri	0.002	0
g__Citrobacter_Salmonella_enterica_koseri	0.001	0
g__Clostridium_disporicum	0	0.047
g__Clostridium_perfringens	0.056	0.401
g__Dorea_NA	0	0
g__Enterococcus_avium	0.013	0
g__Enterococcus_avium_gilvus	0.002	0
g__Enterococcus_faecalis	0.072	0.064
g__Enterorhabdus_caecimuris	0	0
g__Erysipelatoclostridium_ramosum	0.003	0
g__Escherichia_coli	0.458	0.299
g__Faecalibaculum_rodentium	0	0.001
g__Flavonifractor_plautii	0.001	0
g__Fusobacterium_NA	0.012	0.019
g__Intestinibacter_sp34280	0	0.001
g__Lachnoclostridium_NA	0.006	0.004
g__Lachnoclostridium_sp32354	0.002	0.001
g__Lactobacillus_animalis_murinus	0	0.006
g__Lactobacillus_intestinalis	0	0.006
g__Lactobacillus_johnsonii	0.054	0
g__Lactobacillus_murinus	0	0
g__Lactobacillus_reuteri	0	0.001
g__Massilia_timonae	0	0
g__Megamonas_NA	0.005	0.002
g__Mycoplasma_moatsii	0.001	0
g__NA_NA	0.264	0.08
g__NA_sp32847	0	0.001
g__NA_sp33366	0	0
g__NA_sp35064	0.001	0
g__Parvibacter_caecicola	0	0.001
g__Romboutsia_ilealis	0	0.044
g__Sphingobium_limneticum	0	0.001
